# Supplementary material for: Bread Enriched With Legume Microgreens and Leaves—Ontogenetic and Baking-Driven Changes in the Profile of Secondary Plant Metabolites
Source: Front Chem. 2018 Aug 16;6:322. doi: 10.3389/fchem.2018.00322 (PMC6106399; doi:10.3389/fchem.2018.00322)
Supplement: Supplementary file 1 [file Table_1.XLSX]

## Sheet: Supplemental Table S2
Supplemental Table S1: Fragmentation patterns of flavonol glycosides in pea (microgreens and leaves).
	MS	MS²					MS³
RT (min)	[M-H]-	[M-H-146]-	[M-H-162]-	[M-H-176]-	[M-H-180]-	[M-H-486]-		Compound
13.48	609				429		285	Kaempferol-3-O-sophoroside
12.81	771					285, 609	285	Kaempferol-3-O-sophorotriose
23.31	917	771					285, 609	Kaempferol-3-O-coumaroyl-sophorotriose 1 (Isomer)
29.54	917	771					285, 609	Kaempferol-3-O-coumaroyl-sophorotriose 2 (Isomer)
23.82	947			771			285	Kaempferol-3-O-feruloyl-sophorotriose
10.65	787					301, 625	301	Quercetin-3-O-sophorotriose 1 (Isomer)
11.18	787					301, 625	301	Quercetin-3-O-sophorotriose 2 (Isomer)
12.94	787					301, 625	301	Quercetin-3-O-sophorotriose 3 (Isomer)
19.52	933	787					301	Quercetin-3-O-coumaroyl-sophorotriose 1 (Isomer)
19.81	933	787					301	Quercetin-3-O-coumaroyl-sophorotriose 2 (Isomer)
25.32	933	787					301	Quercetin-3-O-coumaroyl-sophorotriose 3 (Isomer)
15.99	949		787				301	Quercetin-3-O-caffeoyl-sophorotriose
20.01	963			787			301	Quercetin-3-O-feruloyl-sophorotriose
