# Supplementary material for: Bread Enriched With Legume Microgreens and Leaves—Ontogenetic and Baking-Driven Changes in the Profile of Secondary Plant Metabolites
Source: Front Chem. 2018 Aug 16;6:322. doi: 10.3389/fchem.2018.00322 (PMC6106399; doi:10.3389/fchem.2018.00322)
Supplement: Supplementary file 2 [file Table_2.XLSX]

## Sheet: Supplemental Table S4
Supplemental Table S2: Fragmentation patterns of flavonol glycosides in lupin (microgreens and leaves).
	MS					MS²			MS³
RT (min)	[M-H]-	[M-H-44]-	[M-H-60]-	[M-H-86]-	[M-H-120]-	[M-H-162]-	[M-H-206]-	[M-H-250]-		Compound
34.89	547	503							299	Chrysoeriol-O-glucoside malonylated
14.8	755					593			461, 299	Chrysoeriol glucoside–xylosyl glucoside 1
21.19	755					593			461, 300	Chrysoeriol glucoside-xylosyl glucoside 2
21.4	841						635		299, 593	Chrysoeriol glucoside–xylosyl glucoside malonylated 1 (Isomer)
22.43	841						635		299, 593	Chrysoeriol glucoside–xylosyl glucoside malonylated 2 (Isomer)
21.35	841						635		299, 593	Chrysoeriol glucoside–xylosyl glucoside malonylated 3 (Isomer)
22.41	841						635		299, 593	Chrysoeriol glucoside–xylosyl glucoside malonylated 4 (Isomer)
23.41	927							677	299, 635	Chrysoeriol glucoside–xylosyl glucoside dimalonylated 1 (Isomer)
25.2	927							677	299, 635	Chrysoeriol glucoside–xylosyl glucoside dimalonylated 2 (Isomer)
25.53	927							677	299, 635	Chrysoeriol glucoside–xylosyl glucoside dimalonylated 3 (Isomer)
25.88	927							677	299, 635	Chrysoeriol glucoside–xylosyl glucoside dimalonylated 4 (Isomer)
25.53	593								299	Chrysoeriol-xylosyl glucoside
33.93	679			593					299, 575	Chrysoeriol-xylosyl glucoside malonylated 1 (Isomer)
31.76	679			593					299, 575	Chrysoeriol-xylosyl glucoside malonylated 2 (Isomer)
33.79	679			593					299, 575	Chrysoeriol-xylosyl glucoside malonylated 3 (Isomer)
38.22	765				677				299	Chrysoeriol-xylosyl glucoside dimalonylated
7.71	725				605				335, 455	Genistein-C-diglucoside–xyloside 1 (Isomer)
7.81	725				605				335, 455	Genistein-C-diglucoside–xyloside 2 (Isomer)
8.11	725				605				335, 455	Genistein-C-diglucoside–xyloside 3 (Isomer)
32.43	605		545						269	Genistein-xylosyl glucoside malonylated
26.82	533	489							285	2'-Hydroxygenistein-C-glucosid malonylated
5.65	651					487			429	2'-Hydroxygenistein-C-diglucoside malonylated
