# Supplementary material for: Bread Enriched With Legume Microgreens and Leaves—Ontogenetic and Baking-Driven Changes in the Profile of Secondary Plant Metabolites
Source: Front Chem. 2018 Aug 16;6:322. doi: 10.3389/fchem.2018.00322 (PMC6106399; doi:10.3389/fchem.2018.00322)
Supplement: Supplementary file 3 [file Table_3.XLSX]

## Sheet: Supplemental Table S6
Supplemental Table S3: Spectroscopic data of carotenoids, chlorophylls and pheophytin in microgreens and leaves of pea and lupin measrued by UHPLC-ToF-MS.
	Mass
RT (min)	Ion	m/z	Absorbtion maxima [nm]			Compound
8.21	[M+H-H2O]+	583.415	415	440	468	Neoxanthin derivative 2
9.39	[M+H]+	601.425	393	422	448	Violaxanthin derivative 1
11.54	[M+H-H2O]+	583.415	412	436	464	Neoxanthin derivative 1
12.55	[M+H]+	601.425	422	447	468	Violaxanthin derivative 2
17.56	[M+H]+	907.522	468			Chlorophyll b
18.28	[M+H-H2O]+	551.425	420	445	472	Lutein
20.15	[M+H]+	569.435	424	450	478	Zeaxanthin
26.61	[M+H]+	893.543	432			Chlorophyll a
44.47	[M+H]+	537.446	424	452	480	β-Carotene
49.36	[M+H]+	871.573	408			Pheophytin
